# Supplementary material for: Zinc-Catalyzed Enantioselective [3 + 3] Annulation for Synthesis of Chiral Spiro[indoline-3,4′-thiopyrano[2,3-b]indole] Derivatives
Source: Molecules. 2023 Jan 20;28(3):1056. doi: 10.3390/molecules28031056 (PMC9920981; doi:10.3390/molecules28031056)
Supplement: Supplementary file 1 [file molecules-28-01056-s001.zip]

Archive with 1 entries (1 files):
- molecules-2132574-supplementary.pdf
